# Supplementary material for: Evaluation of the Antibacterial Effect of Aurone-Derived Triazoles on Staphylococcus aureus
Source: Antibiotics (Basel). 2023 Aug 26;12(9):1370. doi: 10.3390/antibiotics12091370 (PMC10525585; doi:10.3390/antibiotics12091370)
Supplement: Supplementary file 1 [file antibiotics-12-01370-s001.zip]

Archive with 3 entries (2 files):
- antibiotics-2562984-supplementary/
- antibiotics-2562984-supplementary/TableS1-AT Compounds.pdf
- antibiotics-2562984-supplementary/TableS2-Biofilm Bacterial Numbers.xlsx
