# Supplementary material for: Evaluation of the Antibacterial Effect of Aurone-Derived Triazoles on Staphylococcus aureus
Source: Antibiotics (Basel). 2023 Aug 26;12(9):1370. doi: 10.3390/antibiotics12091370 (PMC10525585; doi:10.3390/antibiotics12091370)
Supplement: Supplementary file 1 [file antibiotics-12-01370-s001.zip › antibiotics-2562984-supplementary/TableS2-Biofilm Bacterial Numbers.xlsx]

## Sheet: Sheet1
Table S2. Biofilm Bacterial Cell Numbers and Fold Changes in Total and Dead Bacterial Cells
MSSA Biofilm	Control	AT106	AT116	AT125	AT137
Living Cell Count	2124	217	957	1222	126
Dead Cell Count	96	24	328	475	19
Total Cell Count	2220	241	1285	1697	145
Fold Change in Total Cells	‒	-0.891441	-0.421171	-0.235586	-0.934685
Percent Change in Total Cells	‒	-0.891441	-0.421171	-0.235586	-0.934685
Fold Change in Dead Cells	‒	-0.75	2.41667	3.94792	-0.802083
Percent Change in Dead Cells	‒	-0.75	2.41667	3.94792	-0.802083
